# Supplementary material for: Tryptophan, kynurenine pathway, and diabetic ketoacidosis in type 1 diabetes
Source: PLoS One. 2021 Jul 19;16(7):e0254116. doi: 10.1371/journal.pone.0254116 (PMC8289002; doi:10.1371/journal.pone.0254116)
Supplement: S1 Data — (XLSX) [file pone.0254116.s001.xlsx]

## Sheet: Tryptophan
	Tryptophan
Patient	6-12 h	2 weeks	3 months
1	39.3941		66.2695
2	41.5348	51.4008	45.1647
3	52.6573	94.2852	56.2872
4	43.978	67.0374	41.814
5	41.116	56.1011	46.6772
6	44.2805	52.3315	69.8995
7	60.2429	50.7027	45.2113
8	28.2949	36.8345	34.9497
9	25.5259	36.183	36.9509
10	25.3165	36.2295	31.9015
11	19.3247	30.9708	34.6938
12	31.2267	48.3758	38.3004
13		32.6694	34.2051
14	36.183	29.2954	28.9697
15	23.8505	32.0644	36.2993
Average	36.6376	46.7487	43.1729

## Sheet: Kynurenine
	Kynurenine
Patient	6-12 h	2 weeks	3 months
1	307.517		1173.63
2	411.065	633.606	362.777
3	429.507	713.564	793.718
4	737.024	1091.53	750.709
5	203.708	365.579	438.239
6	516.112	702.486	459.614
7	454.465	542.96	408.915
8	258.903	315.337	313.186
9	295.005	291.356	226.581
10	379.264	280.147	682.936
11	185.787	314.099	305.757
12	918.184	367.6	356.13
13		365.123	395.816
14	430.81	296.83	258.903
15	412.694	288.814	361.67
Average	396.003	469.216	485.906

## Sheet: Kynurenic Acid
								Kynurenic Acid
	Kynurenic Acid			Disease	Patient	Gender	RACE	African American			Caucasion				MALE			FEMALE
Patient	6-12 h	2 weeks	3 months	Duration				6-12 h	2 weeks	3 months	6-12 h	2 weeks	3 months		6-12 h	2 weeks	3 months	6-12 h	2 weeks	3 months
1	862.779		1299.76	1d	1	M	C				862.779		1299.76		862.779		1299.76
2	530.203	466.131	626.92	5y	2	F	AA	530.203	466.131	626.92								530.203	466.131	626.92
3	530.377	657.996	461.767	9y	3	F	C				530.377	657.996	461.767					530.377	657.996	461.767
4	671.264	734.986	788.059	3y	4	M	AA	671.264	734.986	788.059					671.264	734.986	788.059
5	554.993	582.926	506.809	3y	5	M	AA	554.993	582.926	506.809					554.993	582.926	506.809
6	986.906	626.397	889.665	1d	6	F	C				986.906	626.397	889.665					986.906	626.397	889.665
7	563.198	553.073	629.539	1y	7	M	AA	563.198	553.073	629.539					563.198	553.073	629.539
8	467.353	440.817	585.196	1d	8	F	AA	467.353	440.817	585.196								467.353	440.817	585.196
9	376.047	298.708	888.617	1d	9	M	C				376.047	298.708	888.617		376.047	298.708	888.617
10	549.057	562.5	452.165	12y	10	F	AA	549.057	562.5	452.165								549.057	562.5	452.165
11	307.961	413.408	401.362	1d	11	F	AA	307.961	413.408	401.362								307.961	413.408	401.362
12	815.293	445.182	535.091	6y	12	M	AA	815.293	445.182	535.091					815.293	445.182	535.091
13		470.147	300.628	7y	13	F	C					470.147	300.628						470.147	300.628
14	262.221	475.908	362.081	1d	14	F	AA	262.221	475.908	362.081								262.221	475.908	362.081
15	505.412	404.33	448.149	13y	15	F	AA	505.412	404.33	448.149								505.412	404.33	448.149
Average	570.219	509.465	611.72				Average	522.696	507.926	533.537	689.028	513.312	768.087		640.596	522.975	774.645	517.436	501.959	503.104

## Sheet: Anthranilic Acid 
	Anthranilic Acid
	6-12 h	2 weeks	3 months	Gender	RACE		Female AA			Female C
1	186.268		283.314
2	294.649	128.234	172.613	M	C		294.649	128.234	172.613
3	327.395	279.933	264.09	F	AA					327.395	279.933	264.09
4	296.041	266.145	242.812	F	C
5	223.854	271.548	269.261	M	AA
6	325.373	188.92	303.896	M	AA					325.373	188.92	303.896
7	146.032	286.761	228.958	F	C
8	177.949	127.107	96.9789	M	AA		177.949	127.107	96.9789
9	141.756	103.343	164.626	F	AA
10	148.949	218.65	179.872	M	C		148.949	218.65	179.872
11	153.788	169.431	93.3	F	AA		153.788	169.431	93.3
12	177.353	59.5927	98.371	F	AA
13		130.421	158.096	M	AA					130.421	158.096
14	105.53	203.139	128.598	F	C		105.53	203.139	128.598
15	164.294	127.836	139.403	F	AA		164.294	127.836	139.403
Average	204.945	182.933	188.279	F	AA		174.193	162.399	135.128	261.063	208.983	283.993

## Sheet: Xanthurenic Acid
	Xanthurenic Acid
	6-12 h	2 weeks	3 months
1	639.289		711.345
2	370.3	432.387	390.291
3	430.274	782.317	447.773
4	386.553	537.165	329.938
5	351.609	452.703	354.155
6	388.287	423.99	601.907
7	563.983	441.922	374.526
8	238.812	316.286	296.24
9	210.153	286.38	361.686
10	249.539	271.319	250.948
11	207.661	243.851	254.686
12	349.984	414.4	338.282
13	274.623	262.759
14	262.163	227.219	233.937
15	237.295	268.014	290.822
Average	344.035	382.908	374.038

## Sheet: Picolinic Acid
	Picolinic Acid
	6-12 h	2 weeks	3 months
1	1209		1183.43
2	889.969	831.788	1087.21
3	1402.4	1349.34	1102.23
4	1139.63	1697.78	1271.98
5	900.518	1316.73	811.649
6	982.993	926.731	1263.35
7	898.6	837.862	661.722
8	677.386	795.665	842.337
9	516.911	434.115	998.338
10	759.223	702.64	856.723
11	470.558	969.887	829.551
12	1222.43	1014	924.493
13	868.231	875.264
14	562.944	1057.48	955.821
15	676.108	745.477	631.673
Average	878.46	968.197	958.607

## Sheet: 3-OH-Anthranilic acid
	3-OH-Anthranilic acid			Gender	RACE		Female AA			Female C
	6-12 h	2 weeks	3 months				6-12 h	2 weeks	3 months	6-12 h	2 weeks	3 months
1	956800		630600	M	C	1
2	613500	151900	203400	F	AA	2	613500	151900	203400
3	842500	346200	294400	F	C	3				842500	346200	294400
4	332800	221700	236900	M	AA	4
5	912100	484200	320800	M	AA	5
6	1014000	265300	510800	F	C	6				1014000	265300	510800
7	483100	637900	243800	M	AA	7
8	205700	212000	176900	F	AA	8	205700	212000	176900
9	270100	112400	686500	M	C	9
10	535900	226900	292600	F	AA	10	535900	226900	292600
11	232200	384800	308900	F	AA	11	232200	384800	308900
12	596500	588100	700300	M	AA	12
13	482300	409500		F	C	13				482300	409500
14	115100	400100	283800	F	AA	14	115100	400100	283800
15	430500	241600	511100	F	AA	15	430500	241600	511100
Average	534873	334471	385771			Average	355483	269550	296117	779600	340333	402600

## Sheet: QA
							Quinolinic Acid concentration nM
Patient	Quinolinic Acid			Patient	Gender	RACE	African American			Caucasion				Male			Female
	6-12 h	2 weeks	3 months				6-12 h	2 weeks	3 months	6-12 h	2 weeks	3 months		6-12 h	2 weeks	3 months	6-12 h	2 weeks	3 months
1	667.831		724.157	1	M	C				667.831		724.157		667.831		724.157
2	509.97	618.763	571.809	2	F	AA	509.97	618.763	571.809	516.677	553.524	649.637					509.97	618.763	571.809
3	516.677	553.524	649.637	3	F	C											516.677	553.524	649.637
4	450.243	646.697	543.233	4	M	AA	450.243	646.697	543.233					450.243	646.697	543.233
5	526.693	454.011	475.237	5	M	AA	526.693	454.011	475.237					526.693	454.011	475.237
6	473.123	513.369	435.909	6	F	C				473.123	513.369	435.909					473.123	513.369	435.909
7	549.757	645.41	511.807	7	M	AA	549.757	645.41	511.807					549.757	645.41	511.807
8	476.431	537.536	553.524	8	F	AA	476.431	537.536	553.524								476.431	537.536	553.524
9	365.892	465.589	388.036	9	M	C				365.892	465.589	388.036		365.892	465.589	388.036
10	388.22	359.919	468.988	10	F	AA	388.22	359.919	468.988								388.22	359.919	468.988
11	434.071	336.948	493.981	11	F	AA	434.071	336.948	493.981								434.071	336.948	493.981
12	372.875	487.733	446.2	12	M	AA	372.875	487.733	446.2					372.875	487.733	446.2
13		430.672	379.583	13	F	C					430.672	379.583						430.672	379.583
14	449.417	366.443	405.127	14	F	AA	449.417	366.443	405.127								449.417	366.443	405.127
15	349.26	480.382	369.2	15	F	AA	349.26	480.382	369.2								349.26	480.382	369.2
Average	466.461	492.643	494.429			Average	450.694	493.384	483.911	505.881	490.788	515.464		488.882	539.888	514.778	449.646	466.395	480.862
SD	85.9369	101.204	101.405
TTEST A to B	0.467398
TTEST A to C	0.429052
TTEST B to C	0.962509

## Sheet: vitamin B2
vitamin B2
1	10020		7664
2	13150	14570	6955
3	8865	9299	11600
4	10060	7266	10470
5	13240	12020	9617
6	7362	11390	11920
7	6681	6394	4311
8	9734	5168	6545
9	8772	3637	10650
10	6888	10460	8063
11	10410	15290	6975
12	8430	7097	8337
13		10450	5789
14	4952	13200	4943
15	10060	10060	10370
Average	9187.43	9735.79	8280.6

## Sheet: Vitamin B5
Vitamin B5
1	965.8		3644
2	9658	1932	7002
3	4105	2897	6278
4	7002	4105	5795
5	8692	5795	7274
6	9916	4588	8934
7	3861	2656	2173
8	482.9	3622	4105
9	6037	7243	13040
10	6278	6761	4105
11	14000	21010	6035
12	7244	6519	5312
13		8209	7243
14	3622	4105	3863
15	3622	4346	9174
Average	6106.12	5984.86	6265.13

[truncated: 25 more sheets: Vitamin B6, Nicotinamide, 3-OH-Kynurenine, 3-Hydroxybutyric acid, ACETOACETATE, α-Ketoglutaric acid, Glutaric Acid, 4-Pyridoxate, L-ACETYLCARNITINE, L-Carnitine, MELATONIN, 5-hydroxyindoleacetic acid, 5-HYDROXYTRYPTOPHAN, 1-METHYLNICOTINAMIDE, NAD, Nicotinic Acid, Serotonin, LACTATE, PYRUVIC ACID, GLUTAMINE …]
