# Supplementary material for: Tryptophan, kynurenine pathway, and diabetic ketoacidosis in type 1 diabetes
Source: PLoS One. 2021 Jul 19;16(7):e0254116. doi: 10.1371/journal.pone.0254116 (PMC8289002; doi:10.1371/journal.pone.0254116)
Supplement: S2 Data — (XLSX) [file pone.0254116.s002.xlsx]

## Sheet: Tryptophan
Tryptophan
t-Test: Two-Sample Assuming Unequal Variances					t-Test: Two-Sample Assuming Unequal Variances					t-Test: Two-Sample Assuming Unequal Variances
	6-12 h	2 weeks				6-12 h	3 months				2 weeks	3 months
Mean	36.6376	46.7487			Mean	36.6376	43.1729			Mean	46.7487	43.1729
Variance	137.826	316.762			Variance	137.826	150.03			Variance	316.762	150.03
Observations	14	14			Observations	14	15			Observations	14	15
Hypothesized Mean Difference	0				Hypothesized Mean Difference	0				Hypothesized Mean Difference	0
df	23				df	27				df	23
t Stat	-1.77441				t Stat	-1.46699				t Stat	0.625998
P(T<=t) one-tail	0.0446173				P(T<=t) one-tail	0.0769659				P(T<=t) one-tail	0.26874
t Critical one-tail	1.71387				t Critical one-tail	1.70329				t Critical one-tail	1.71387
P(T<=t) two-tail	0.0892347				P(T<=t) two-tail	0.153932				P(T<=t) two-tail	0.537479
t Critical two-tail	2.06866				t Critical two-tail	2.05183				t Critical two-tail	2.06866
Tryptophan calculations if outlier from patient 7 time point A is removed
t-Test: Two-Sample Assuming Unequal Variances					t-Test: Two-Sample Assuming Unequal Variances					t-Test: Two-Sample Assuming Unequal Variances
	6-12 h	2 weeks				6-12 h	3 months				2 weeks	3 months
Mean	34.8218	47.8317			Mean	34.8218	43.1729			Mean	47.8317	43.1729
Variance	99.3057	325.369			Variance	99.3057	150.03			Variance	325.369	150.03
Observations	13	13			Observations	13	15			Observations	13	15
Hypothesized Mean Difference	0				Hypothesized Mean Difference	0				Hypothesized Mean Difference	0
df	19				df	26				df	21
t Stat	-2.27624				t Stat	-1.98833				t Stat	0.787135
P(T<=t) one-tail	0.0172966				P(T<=t) one-tail	0.0286994				P(T<=t) one-tail	0.219998
t Critical one-tail	1.72913				t Critical one-tail	1.70562				t Critical one-tail	1.72074
P(T<=t) two-tail	0.0345933				P(T<=t) two-tail	0.0573989				P(T<=t) two-tail	0.439997
t Critical two-tail	2.09302				t Critical two-tail	2.05553				t Critical two-tail	2.07961

## Sheet: Kynurenine
Kynurenine
t-Test: Two-Sample Assuming Unequal Variances				t-Test: Two-Sample Assuming Unequal Variances				t-Test: Two-Sample Assuming Unequal Variances
	6-12 h	2 weeks			6-12 h	3 months			2 weeks	3 months
Mean	424.289	469.216		Mean	424.289	485.906		Mean	469.216	485.906
Variance	39748.1	57164.4		Variance	39748.1	65869.2		Variance	57164.4	65869.2
Observations	14	14		Observations	14	15		Observations	14	15
Hypothesized Mean Difference	0			Hypothesized Mean Difference	0			Hypothesized Mean Difference	0
df	25			df	26			df	27
t Stat	-0.539986			t Stat	-0.724629			t Stat	-0.181296
P(T<=t) one-tail	0.296992			P(T<=t) one-tail	0.237575			P(T<=t) one-tail	0.428745
t Critical one-tail	1.70814			t Critical one-tail	1.70562			t Critical one-tail	1.70329
P(T<=t) two-tail	0.593985			P(T<=t) two-tail	0.475151			P(T<=t) two-tail	0.857489
t Critical two-tail	2.05954			t Critical two-tail	2.05553			t Critical two-tail	2.05183

## Sheet: Kynurenic Acid
Kynurenic Acid
t-Test: Two-Sample Assuming Unequal Variances					t-Test: Two-Sample Assuming Unequal Variances					t-Test: Two-Sample Assuming Unequal Variances
	6-12 h	2 weeks				6-12 h	3 months				2 weeks	3 months
Mean	570.219	509.465			Mean	570.219	611.72			Mean	509.465	611.72
Variance	42271.9	13446			Variance	42271.9	68185.1			Variance	13446	68185.1
Observations	14	14			Observations	14	15			Observations	14	15
Hypothesized Mean Difference	0				Hypothesized Mean Difference	0				Hypothesized Mean Difference	0
df	21				df	26				df	20
t Stat	0.963036				t Stat	-0.477149				t Stat	-1.37805
P(T<=t) one-tail	0.173244				P(T<=t) one-tail	0.318621				P(T<=t) one-tail	0.0917062
t Critical one-tail	1.72074				t Critical one-tail	1.70562				t Critical one-tail	1.72472
P(T<=t) two-tail	0.346489				P(T<=t) two-tail	0.637243				P(T<=t) two-tail	0.183412
t Critical two-tail	2.07961				t Critical two-tail	2.05553				t Critical two-tail	2.08596

## Sheet: Anthranilic Acid
Anthranilic Acid
t-Test: Two-Sample Assuming Unequal Variances					t-Test: Two-Sample Assuming Unequal Variances					t-Test: Two-Sample Assuming Unequal Variances
	6-12 h	2 weeks				6-12 h	3 months				2 weeks	3 months
Mean	204.945	182.933			Mean	204.945	191.77			Mean	182.933	188.279
Variance	5599.29	5409.03			Variance	5599.29	5380.83			Variance	5409.03	5179.31
Observations	14	14			Observations	14	14			Observations	14	15
Hypothesized Mean Difference	0				Hypothesized Mean Difference	0				Hypothesized Mean Difference	0
df	26				df	26				df	27
t Stat	0.784997				t Stat	0.470436				t Stat	-0.197657
P(T<=t) one-tail	0.219775				P(T<=t) one-tail	0.320983				P(T<=t) one-tail	0.422397
t Critical one-tail	1.70562				t Critical one-tail	1.70562				t Critical one-tail	1.70329
P(T<=t) two-tail	0.43955				P(T<=t) two-tail	0.641966				P(T<=t) two-tail	0.844794
t Critical two-tail	2.05553				t Critical two-tail	2.05553				t Critical two-tail	2.05183

## Sheet: 3-OH-Anthranilic Acid
3-OH-Anthranilic Acid
t-Test: Two-Sample Assuming Unequal Variances					t-Test: Two-Sample Assuming Unequal Variances					t-Test: Two-Sample Assuming Unequal Variances
	6-12 h	2 weeks				6-12 h	3 months				2 weeks	3 months
Mean	534873	334471			Mean	534873	385771			Mean	334471	385771
Variance	8.27109e+10	2.5136e+10			Variance	8.27109e+10	3.36469e+10			Variance	2.5136e+10	3.36469e+10
Observations	15	14			Observations	15	14			Observations	14	14
Hypothesized Mean Difference	0				Hypothesized Mean Difference	0				Hypothesized Mean Difference	0
df	22				df	24				df	25
t Stat	2.344				t Stat	1.67568				t Stat	-0.791691
P(T<=t) one-tail	0.0142585				P(T<=t) one-tail	0.053391				P(T<=t) one-tail	0.217994
t Critical one-tail	1.71714				t Critical one-tail	1.71088				t Critical one-tail	1.70814
P(T<=t) two-tail	0.028517				P(T<=t) two-tail	0.106782				P(T<=t) two-tail	0.435988
t Critical two-tail	2.07387				t Critical two-tail	2.0639				t Critical two-tail	2.05954

## Sheet: Xanthurenic Acid
Xanthurenic Acid
t-Test: Two-Sample Assuming Unequal Variances					t-Test: Two-Sample Assuming Unequal Variances					t-Test: Two-Sample Assuming Unequal Variances
	6-12 h	2 weeks				6-12 h	3 months				2 weeks	3 months
Mean	344.035	382.908			Mean	344.035	374.038			Mean	382.908	374.038
Variance	16212.6	22632.7			Variance	16212.6	18244.2			Variance	22632.7	18244.2
Observations	15	14			Observations	15	14			Observations	14	14
Hypothesized Mean Difference	0				Hypothesized Mean Difference	0				Hypothesized Mean Difference	0
df	26				df	27				df	26
t Stat	-0.74846				t Stat	-0.614491				t Stat	0.164145
P(T<=t) one-tail	0.23045				P(T<=t) one-tail	0.272017				P(T<=t) one-tail	0.435443
t Critical one-tail	1.70562				t Critical one-tail	1.70329				t Critical one-tail	1.70562
P(T<=t) two-tail	0.4609				P(T<=t) two-tail	0.544035				P(T<=t) two-tail	0.870887
t Critical two-tail	2.05553				t Critical two-tail	2.05183				t Critical two-tail	2.05553

## Sheet: Picolinic Acid
Picolinic Acid
t-Test: Two-Sample Assuming Unequal Variances					t-Test: Two-Sample Assuming Unequal Variances					t-Test: Two-Sample Assuming Unequal Variances
	6-12 h	2 weeks				6-12 h	3 months				2 weeks	3 months
Mean	878.46	968.197			Mean	878.46	958.607			Mean	968.197	958.607
Variance	76757.5	99245.8			Variance	76757.5	41438.8			Variance	99245.8	41438.8
Observations	15	14			Observations	15	14			Observations	14	14
Hypothesized Mean Difference	0				Hypothesized Mean Difference	0				Hypothesized Mean Difference	0
df	26				df	26				df	22
t Stat	-0.812233				t Stat	-0.891779				t Stat	0.0956681
P(T<=t) one-tail	0.212016				P(T<=t) one-tail	0.190345				P(T<=t) one-tail	0.462325
t Critical one-tail	1.70562				t Critical one-tail	1.70562				t Critical one-tail	1.71714
P(T<=t) two-tail	0.424033				P(T<=t) two-tail	0.38069				P(T<=t) two-tail	0.92465
t Critical two-tail	2.05553				t Critical two-tail	2.05553				t Critical two-tail	2.07387

## Sheet: Quinolinic Acid
Quinolinic Acid
t-Test: Two-Sample Assuming Unequal Variances					t-Test: Two-Sample Assuming Unequal Variances					t-Test: Two-Sample Assuming Unequal Variances
	6-12 h	2 weeks				6-12 h	3 months				2 weeks	3 months
Mean	466.461	492.643			Mean	466.461	494.429			Mean	492.643	494.429
Variance	7385.15	10242.3			Variance	7385.15	10282.9			Variance	10242.3	10282.9
Observations	14	14			Observations	14	15			Observations	14	15
Hypothesized Mean Difference	0				Hypothesized Mean Difference	0				Hypothesized Mean Difference	0
df	25				df	27				df	27
t Stat	-0.73783				t Stat	-0.802992				t Stat	-0.0474462
P(T<=t) one-tail	0.233744				P(T<=t) one-tail	0.214496				P(T<=t) one-tail	0.481253
t Critical one-tail	1.70814				t Critical one-tail	1.70329				t Critical one-tail	1.70329
P(T<=t) two-tail	0.467488				P(T<=t) two-tail	0.428992				P(T<=t) two-tail	0.962507
t Critical two-tail	2.05954				t Critical two-tail	2.05183				t Critical two-tail	2.05183

## Sheet: 3-OH-Kynurenine
3-OH-Kynurenine
t-Test: Two-Sample Assuming Unequal Variances					t-Test: Two-Sample Assuming Unequal Variances					t-Test: Two-Sample Assuming Unequal Variances
	6-12 hours	2 weeks				6-12 hours	3 month				2 weeks	3 month
Mean	144.007	155.121			Mean	144.007	115.06			Mean	155.121	115.06
Variance	12845.4	3884.74			Variance	12845.4	3486.26			Variance	3884.74	3486.26
Observations	14	14			Observations	14	15			Observations	14	15
Hypothesized Mean Difference	0				Hypothesized Mean Difference	0				Hypothesized Mean Difference	0
df	20				df	19				df	27
t Stat	-0.321511				t Stat	0.853626				t Stat	1.77413
P(T<=t) one-tail	0.375579				P(T<=t) one-tail	0.201973				P(T<=t) one-tail	0.0436607
t Critical one-tail	1.72472				t Critical one-tail	1.72913				t Critical one-tail	1.70329
P(T<=t) two-tail	0.751159				P(T<=t) two-tail	0.403947				P(T<=t) two-tail	0.0873214
t Critical two-tail	2.08596				t Critical two-tail	2.09302				t Critical two-tail	2.05183

## Sheet: Quinolinic Acid Race
Quinolinic Acid concentration nM
Patient	Gender	RACE	African American			Caucasion				African Americans
			6-12 hours	2 weeks	3 months	6-12 hours	2 weeks	3 months		t-Test: Two-Sample Assuming Unequal Variances					t-Test: Two-Sample Assuming Unequal Variances					t-Test: Two-Sample Assuming Unequal Variances
1	M	C				667.831		724.157
2	F	AA	509.97	618.763	571.809						6-12 hours	2 weeks				6-12 hours	3 months				2 weeks	3 months
3	F	C				516.677	553.524	649.637		Mean	450.694	493.384			Mean	450.694	483.911			Mean	493.384	483.911
4	M	AA	450.243	646.697	543.233					Variance	4476.77	13826.3			Variance	4476.77	4228.48			Variance	13826.3	4228.48
5	M	AA	526.693	454.011	475.237					Observations	10	10			Observations	10	10			Observations	10	10
6	F	C				473.123	513.369	435.909		Hypothesized Mean Difference	0				Hypothesized Mean Difference	0				Hypothesized Mean Difference	0
7	M	AA	549.757	645.41	511.807					df	14				df	18				df	14
8	F	AA	476.431	537.536	553.524					t Stat	-0.997858				t Stat	-1.12582				t Stat	0.222953
9	M	C				365.892	465.589	388.036		P(T<=t) one-tail	0.167642				P(T<=t) one-tail	0.137514				P(T<=t) one-tail	0.413396
10	F	AA	388.22	359.919	468.988					t Critical one-tail	1.76131				t Critical one-tail	1.73406				t Critical one-tail	1.76131
11	F	AA	434.071	336.948	493.981					P(T<=t) two-tail	0.335284				P(T<=t) two-tail	0.275029				P(T<=t) two-tail	0.826792
12	M	AA	372.875	487.733	446.2					t Critical two-tail	2.14479				t Critical two-tail	2.10092				t Critical two-tail	2.14479
13	F	C					430.672	379.583
14	F	AA	449.417	366.443	405.127
15	F	AA	349.26	480.382	369.2					Caucasians
		Average	450.694	493.384	483.911	505.881	490.788	515.464		t-Test: Two-Sample Assuming Unequal Variances					t-Test: Two-Sample Assuming Unequal Variances					t-Test: Two-Sample Assuming Unequal Variances
											6-12 hours	2 weeks				6-12 hours	3 months				2 weeks	3 months
										Mean	505.881	490.788			Mean	505.881	515.464			Mean	490.788	515.464
										Variance	15671.4	2898.23			Variance	15671.4	25646.4			Variance	2898.23	25646.4
										Observations	4	4			Observations	4	5			Observations	4	5
										Hypothesized Mean Difference	0				Hypothesized Mean Difference	0				Hypothesized Mean Difference	0
										df	4				df	7				df	5
										t Stat	0.221506				t Stat	-0.100758				t Stat	-0.32252
										P(T<=t) one-tail	0.417774				P(T<=t) one-tail	0.461284				P(T<=t) one-tail	0.380054
										t Critical one-tail	2.13185				t Critical one-tail	1.89458				t Critical one-tail	2.01505
										P(T<=t) two-tail	0.835547				P(T<=t) two-tail	0.922568				P(T<=t) two-tail	0.760109
										t Critical two-tail	2.77645				t Critical two-tail	2.36462				t Critical two-tail	2.57058
										AA vs C Time A					AA vs C Time A					AA vs C Time C
										t-Test: Two-Sample Assuming Unequal Variances					t-Test: Two-Sample Assuming Unequal Variances					t-Test: Two-Sample Assuming Unequal Variances
											6-12 hours	6-12 hours				2 weeks	2 weeks				3 months	3 months
										Mean	450.694	505.881			Mean	493.384	490.788			Mean	483.911	515.464
										Variance	4476.77	15671.4			Variance	13826.3	2898.23			Variance	4228.48	25646.4
										Observations	10	4			Observations	10	4			Observations	10	5
										Hypothesized Mean Difference	0				Hypothesized Mean Difference	0				Hypothesized Mean Difference	0
										df	4				df	11				df	5
										t Stat	-0.835253				t Stat	0.0565481				t Stat	-0.423469
										P(T<=t) one-tail	0.22528				P(T<=t) one-tail	0.47796				P(T<=t) one-tail	0.344776
										t Critical one-tail	2.13185				t Critical one-tail	1.79588				t Critical one-tail	2.01505
										P(T<=t) two-tail	0.450561				P(T<=t) two-tail	0.955919				P(T<=t) two-tail	0.689551
										t Critical two-tail	2.77645				t Critical two-tail	2.20099				t Critical two-tail	2.57058

[truncated: 8 more sheets: 3-Hydroxybutyric acid, ACETOACETATE, 4-PYRIDOXATE, L-ACETYLCARNITINE, L-CARNITINE, MELATONIN, 5-hydroxyindoleacetic acid , Sheet18]
